# Supplementary material for: Accuracy of Intra-Axial Brain Tumor Characterization in the Emergency MRI Reports: A Retrospective Human Performance Benchmarking Pilot Study
Source: Diagnostics (Basel). 2024 Aug 16;14(16):1791. doi: 10.3390/diagnostics14161791 (PMC11353410; doi:10.3390/diagnostics14161791)
Supplement: Supplementary file 1 [file diagnostics-14-01791-s001.zip]

Archive with 1 entries (1 files):
- diagnostics-3108430-supplementary.pdf
